# Supplementary material for: Barcoding Quantitative PCR Assay to Distinguish Between Aedes aegypti and Aedes sierrensis
Source: Trop Med Infect Dis. 2025 Aug 15;10(8):230. doi: 10.3390/tropicalmed10080230 (PMC12390609; doi:10.3390/tropicalmed10080230)
Supplement: Supplementary file 1 [file tropicalmed-10-00230-s001.zip]

Archive with 8 entries (8 files):
- S1 Figure.tif
- S1 File.pdf
- S2 Figure.tif
- S3 Figure.tif
- S4 Figure.tif
- S5 Figure.tif
- S6 Figure.tif
- S7 Figure.tif
